# Supplementary material for: Combination of Docking-Based and Pharmacophore-Based Virtual Screening Identifies Novel Agonists That Target the Urotensin Receptor
Source: Molecules. 2022 Dec 8;27(24):8692. doi: 10.3390/molecules27248692 (PMC9788431; doi:10.3390/molecules27248692)
Supplement: Supplementary file 1 [file molecules-27-08692-s001.zip]

Archive with 3 entries (3 files):
- Figure S1.pdf
- Figure S2.pdf
- Table S1-S9.pdf
